# Supplementary material for: Non-associative phase separation in an evaporating droplet as a model for prebiotic compartmentalization
Source: Nat Commun. 2021 May 27;12:3194. doi: 10.1038/s41467-021-23410-7 (PMC8160217; doi:10.1038/s41467-021-23410-7)
Supplement: Supplementary file 10 — Source Data [file 41467_2021_23410_MOESM10_ESM.xlsx]

## Sheet: Fig.2c
Figure 2c
	Regime 1		Regime 2			Binodal curve
	Dextran (wt%)	PEG (wt%)	Dextran (wt%)	PEG (wt%)		Dextran (wt%)	PEG (wt%)
	10	5	5	9		0.35	17.56
	7	7	2	11		0.64	16.24
	15	3	1	13		0.93	15.31
	20	1	--	--		1.57	13.92
	--	--	--	--		1.86	13.38
	4	7	2	12		2.15	12.91
	4	6	2	11		2.44	12.45
	6	7	2	10		1.22	14.54
	6	6	2	9		11.74	5.39
	6	5	2	8		6.92	8.28
	6	4	4	9		15.29	3.55
	8	7	4	8		21.63	1.21
	8	6	6	8		27.91	0.3
	8	5	2	7		4.53	10.21
	8	4	2	6		9.07	6.97
	8	3	--	--		14.13	4.12
	8	2	1	8.5		19.53	1.86
	10	5	1	8		24.65	0.64
	10	4	1	7		17.15	2.74
	10	3	1	6		12.91	4.74
	10	2	1	5		7.85	7.7
	10	1	3	8		5.41	9.44
	12	4	3	9		3.02	11.68
	12	3	1	3		3.95	10.75
	12	2				6.63	8.51
	12	1				6.05	8.94
	14	3				9.94	6.43
	14	2				15.93	3.28
	14	1				23.14	0.9
	16	2				20.47	1.55
	16	1				26.4	0.45
	18	1.5				25.52	0.52
	18	1				29.13	0.23
	20	1				14.71	3.82
	2	4				9.59	6.59
	2	3				7.56	7.9
	2	2				5.12	9.67
	2	1				12.33	5.05
	4	5				10.52	6.09
	4	4				11.4	5.59
	4	3				17.73	2.51
	4	2				18.6	2.16
	4	1				19.24	1.93
	6	3				22.79	0.98
	6	2				22.21	1.09
	6	1				24.3	0.68
	8	1				23.72	0.79
	2	5				27.03	0.38
	--	--				27.33	0.34
	3	4				28.49	0.27
	3	5				16.57	3.01
	3	6				20.99	1.4
	3	7
	1	2
	1	1

## Sheet: Fig. 2d
Figure 2d
	Regime 1					Regime 2							Note
	t (s)	STD	R (mm)	STD		t (s)	STD	R (mm)	STD				STD means the standard deviation and hold for all data in this form.
	10	2.02	0.95	0.003		5.5	0.71	0.99	0.041
	20	2.87	0.88	0.001		9.5	0.71	0.91	0.029
	30	3.04	0.83	0.002		27.8	2.63	0.82	0.039
	40	3.54	0.79	0.011		47.8	2.63	0.71	0.046
	50	3.87	0.73	0.01		67.8	2.63	0.6	0.036
	60	5	0.67	0.005		87.8	2.63	0.5	0.043
	70	5.14	0.62	0.004		107.8	2.63	0.37	0.041
	80	5.87	0.55	0.005		127.8	2.63	0.27	0.016
	90	6.44	0.52	0.015		147.8	2.63	0.2	0.019
	100	7.2	0.45	0.02		169	4.55	0.18	0.014
	110	7.29	0.38	0.003
	120	7.32	0.34	0.016
	130	7.64	0.29	0.004
	140	8.04	0.22	0.015
	150	8.38	0.15	0.014
	160	9.12	0.08	0.005
	170	9.77	0.03	0.009

## Sheet: Fig. 5d
Figure 5d
	ATPS+ribozyme group												No ribozyme group												No ATPS group
	2 min		5 min		9 min		12 min		14 min		20 min		2 min		5 min		9 min		12 min		14 min		20 min		2 min		5 min		9 min		12 min		14 min		20 min
	X axis	Intensity	X axis	Intensity	X axis	Intensity	X axis	Intensity	X axis	Intensity	X axis	Intensity	X axis	Intensity	X axis	Intensity	X axis	Intensity	X axis	Intensity	X axis	Intensity	X axis	Intensity	X axis	Intensity	X axis	Intensity	X axis	Intensity	X axis	Intensity	X axis	Intensity	X axis	Intensity
	1	53	231	86	459	31	687	39	917	26	1145	9	1	46	231	46	459	52	687	44	917	40	1145	26	1	--	231	40	459	62	687	61	917	83	1145	85
	3	71	233	96	461	38	689	44	919	26	1147	13	3	64	233	47	461	64	689	55	919	45	1147	30	2	53	232	48	460	68	688	82	918	97	1146	115
	5	83	235	111	463	48	691	47	921	34	1149	15	5	71	235	57	463	57	691	69	921	50	1149	33	4	62	234	59	462	75	690	96	920	100	1148	107
	7	101	237	124	465	61	693	54	923	38	1151	14	7	75	237	63	465	67	693	84	923	53	1151	35	6	63	236	59	464	77	692	90	922	104	1150	116
	9	116	239	134	467	73	695	52	925	45	1153	24	9	86	239	73	467	60	695	88	925	60	1153	36	7	68	237	62	465	74	693	100	923	113	1151	124
	11	116	241	135	469	81	697	62	927	45	1155	24	11	86	241	66	469	75	697	98	927	61	1155	36	9	71	239	68	467	80	695	107	925	122	1153	130
	13	116	243	136	471	90	699	62	929	54	1157	21	13	96	243	71	471	79	699	88	929	72	1157	37	11	74	241	69	469	80	697	109	927	114	1155	138
	15	124	245	142	473	96	701	65	931	50	1159	24	15	103	245	73	473	96	701	99	931	68	1159	37	13	75	242	65	470	87	699	105	928	122	1156	161
	17	119	247	150	475	101	703	65	933	51	1161	29	17	99	247	76	475	104	703	126	933	60	1161	39	14	82	244	71	472	88	700	112	930	125	1158	176
	19	126	249	162	477	110	705	72	935	60	1163	33	19	106	249	77	477	79	705	137	935	61	1163	41	16	80	246	76	474	90	702	103	932	131	1160	164
	21	129	251	163	479	110	707	72	937	57	1165	49	21	106	251	77	479	59	707	173	937	67	1165	44	18	80	248	77	476	89	704	116	934	134	1162	177
	23	131	253	164	481	113	709	68	939	66	1167	41	23	108	253	77	481	64	709	211	939	101	1167	47	20	83	249	78	477	92	706	115	935	138	1163	183
	25	131	255	174	483	121	711	72	941	61	1169	47	25	113	255	76	483	63	711	189	941	162	1169	45	21	83	251	74	479	92	707	111	937	136	1165	200
	27	136	257	170	485	130	713	74	943	78	1171	40	27	106	257	77	485	67	713	129	943	163	1171	35	23	89	253	77	481	94	709	116	939	137	1167	198
	29	137	259	174	487	149	715	100	945	121	1173	45	29	108	259	79	487	70	715	90	945	185	1173	22	25	90	254	80	482	91	711	114	940	143	1168	196
	31	135	261	197	489	151	717	99	947	131	1175	51	31	118	261	85	489	75	717	88	947	182	1175	34	26	92	256	78	484	93	712	115	942	138	1170	197
	33	141	263	186	491	131	719	112	949	84	1177	50	33	115	263	84	491	75	719	88	949	148	1177	68	28	91	258	79	486	95	714	116	944	141	1172	196
	35	140	265	179	493	128	721	104	951	89	1179	47	35	119	265	85	493	81	721	91	951	99	1179	83	30	93	260	82	488	96	716	114	946	137	1174	200
	37	144	267	176	495	128	723	83	953	78	1181	52	37	125	267	81	495	77	723	92	953	77	1181	95	32	96	261	86	489	98	718	116	947	143	1175	196
	39	145	269	162	497	142	725	92	955	66	1183	58	39	121	269	89	497	82	725	92	955	83	1183	141	33	100	263	88	491	99	719	122	949	146	1177	187
	41	148	271	182	499	144	727	112	957	72	1185	59	41	124	271	90	499	86	727	98	957	87	1185	214	35	100	265	89	493	101	721	120	951	146	1179	188
	43	148	273	187	501	142	729	133	959	77	1187	58	43	128	273	88	501	89	729	96	959	87	1187	280	37	99	266	88	494	106	723	119	952	148	1180	199
	45	151	275	186	503	142	731	163	961	79	1189	46	45	130	275	91	503	89	731	98	961	98	1189	201	39	105	268	88	496	102	725	123	954	151	1182	185
	47	153	277	182	505	142	733	170	963	84	1191	53	47	136	277	89	505	93	733	100	963	103	1191	84	40	108	270	89	498	103	726	125	956	151	1184	177
	49	147	279	175	507	147	735	160	965	95	1193	48	49	134	279	89	507	93	735	96	965	106	1193	49	42	111	272	88	500	107	728	125	958	152	1186	198
	51	157	281	182	509	151	737	140	967	112	1195	96	51	133	281	91	509	95	737	100	967	121	1195	80	44	108	273	92	501	106	730	129	959	153	1187	189
	53	169	283	181	511	172	739	123	969	104	1197	81	53	135	283	92	511	92	739	106	969	128	1197	78	45	116	275	93	503	107	731	132	961	157	1189	195
	55	163	285	190	513	188	741	106	971	101	1199	50	55	135	285	91	513	96	741	104	971	129	1199	38	47	112	277	99	505	114	733	128	963	161	1191	199
	57	165	287	185	515	169	743	102	973	110	1201	69	57	133	287	95	515	91	743	110	973	123	1201	33	49	115	278	95	506	109	735	133	964	152	1192	180
	59	166	289	188	517	149	745	102	975	120	1203	70	59	135	289	92	517	92	745	107	975	126	1203	35	51	118	280	95	508	113	737	135	966	157	1194	188
	61	165	291	189	519	168	747	88	977	120	1205	50	61	137	291	90	519	91	747	108	977	121	1205	40	52	119	282	99	510	117	738	133	968	162	1196	179
	63	167	293	189	521	184	749	95	979	106	1207	59	63	136	293	90	521	98	749	107	979	123	1207	34	54	124	284	99	512	112	740	137	970	164	1198	177
	65	171	295	191	523	207	751	98	981	102	1209	58	65	139	295	91	523	95	751	111	981	131	1209	40	56	125	285	103	513	118	742	143	971	166	1199	179
	67	171	297	191	525	214	753	102	983	111	1211	51	67	137	297	94	525	96	753	114	983	133	1211	40	58	129	287	106	515	121	744	139	973	161	1201	161
	69	169	299	192	527	199	755	103	985	111	1213	61	69	136	299	92	527	96	755	111	985	133	1213	45	59	130	289	106	517	117	745	144	975	161	1203	155
	71	177	301	188	529	185	757	120	987	116	1215	66	71	136	301	92	529	92	757	112	987	132	1215	48	61	134	290	110	518	127	747	142	976	166	1204	161
	73	176	303	193	531	185	759	138	989	112	1217	53	73	136	303	93	531	100	759	115	989	133	1217	49	63	137	292	108	520	118	749	139	978	169	1206	144
	75	174	305	196	533	180	761	149	991	121	1219	48	75	139	305	96	533	102	761	111	991	136	1219	49	64	134	294	112	522	125	750	145	980	161	1208	147
	77	174	307	199	535	168	763	136	993	161	1221	59	77	135	307	95	535	102	763	113	993	144	1221	49	66	138	296	118	524	128	752	148	982	168	1210	149
	79	177	309	195	537	171	765	115	995	124	1223	57	79	142	309	91	537	99	765	117	995	150	1223	52	68	145	297	112	525	131	754	150	983	170	1211	146
	81	183	311	206	539	160	767	122	997	180	1225	67	81	138	311	99	539	104	767	123	997	152	1225	63	70	147	299	111	527	124	756	141	985	163	1213	140
	83	184	313	204	541	143	769	181	999	223	1227	135	83	137	313	99	541	102	769	130	999	148	1227	67	71	141	301	114	529	128	757	142	987	157	1215	141
	85	181	315	206	543	159	771	256	1001	242	1229	323	85	143	315	93	543	103	771	131	1001	140	1229	66	73	145	302	122	530	126	759	142	988	166	1216	141
	87	185	317	207	545	167	773	294	1003	245	1231	433	87	142	317	93	545	104	773	117	1003	122	1231	73	75	150	304	122	532	129	761	145	990	160	1218	136
	89	188	319	209	547	158	775	343	1005	262	1233	499	89	140	319	94	547	97	775	115	1005	129	1233	81	77	151	306	120	534	130	763	147	992	163	1220	141
	91	185	321	213	549	148	777	327	1007	307	1235	556	91	139	321	98	549	102	777	112	1007	135	1235	88	78	152	308	117	536	132	764	144	994	163	1222	141
	93	189	323	215	551	152	779	256	1009	417	1237	599	93	141	323	102	551	102	779	120	1009	139	1237	88	80	154	309	123	537	135	766	141	995	168	1223	144
	95	195	325	218	553	141	781	186	1011	508	1239	642	95	143	325	102	553	102	781	116	1011	138	1239	95	82	154	311	132	539	138	768	148	997	172	1225	136
	97	192	327	213	555	139	783	174	1013	533	1241	668	97	146	327	104	555	101	783	125	1013	138	1241	96	83	161	313	125	541	132	769	143	999	169	1227	133
	99	197	329	219	557	139	785	163	1015	549	1243	697	99	148	329	103	557	101	785	138	1015	133	1243	117	85	161	314	129	542	133	771	145	1000	168	1228	141
	101	196	331	220	559	138	787	144	1017	574	1245	714	101	149	331	103	559	99	787	138	1017	138	1245	151	87	162	316	131	544	138	773	144	1002	174	1230	138
	103	196	333	222	561	142	789	125	1019	588	1247	733	103	145	333	106	561	107	789	147	1019	146	1247	181	89	162	318	127	546	136	775	143	1004	166	1232	134
	105	190	335	226	563	135	791	156	1021	580	1249	736	105	146	335	102	563	104	791	141	1021	153	1249	196	90	160	320	127	548	137	776	143	1006	170	1234	140
	107	204	337	222	565	141	793	222	1023	558	1251	751	107	152	337	99	565	107	793	152	1023	153	1251	217	92	160	321	129	549	140	778	147	1007	168	1235	133
	109	200	339	221	567	135	795	249	1025	519	1253	764	109	145	339	100	567	105	795	151	1025	160	1253	242	94	161	323	133	551	139	780	149	1009	172	1237	137
	111	205	341	222	569	138	797	239	1027	462	1255	763	111	148	341	102	569	110	797	152	1027	168	1255	246	96	168	325	134	553	137	782	149	1011	173	1239	145
	113	206	343	231	571	138	799	191	1029	424	1257	767	113	149	343	105	571	111	799	155	1029	165	1257	244	97	164	326	129	554	138	783	149	1012	171	1240	141
	115	208	345	222	573	138	801	121	1031	386	1259	767	115	148	345	103	573	104	801	147	1031	168	1259	253	99	165	328	133	556	142	785	152	1014	175	1242	144
	117	201	347	225	575	142	803	107	1033	301	1261	767	117	144	347	103	575	107	803	139	1033	166	1261	253	101	166	330	133	558	137	787	147	1016	173	1244	151
	119	203	349	222	577	137	805	105	1035	224	1265	771	119	147	349	102	577	106	805	134	1035	163	1263	258	102	165	332	141	560	135	788	153	1018	174	1246	142
	121	202	351	228	579	131	807	103	1037	174	1267	769	121	143	351	106	579	107	807	134	1037	171	1265	256	104	166	333	133	561	143	790	155	1019	169	1247	143
	123	200	353	219	581	134	809	103	1039	150	1269	769	123	143	353	104	581	111	809	139	1039	149	1267	257	106	163	335	136	563	138	792	150	1021	167	1249	153
	125	205	355	226	583	131	811	103	1041	212	1271	756	125	142	355	102	583	109	811	130	1041	141	1269	249	108	170	337	138	565	146	794	153	1023	177	1251	141
	127	205	357	224	585	132	813	104	1043	261	1273	727	127	141	357	97	585	106	813	123	1043	131	1271	244	109	167	338	137	566	139	795	152	1024	172	1252	145
	129	197	359	220	587	133	815	110	1045	368	1275	704	129	138	359	97	587	103	815	123	1045	127	1273	221	111	171	340	138	568	140	797	149	1026	175	1254	145
	131	201	361	228	589	132	817	117	1047	422	1277	670	131	143	361	95	589	105	817	121	1047	120	1275	203	113	172	342	138	570	143	799	151	1028	178	1256	152
	133	199	363	221	591	132	819	125	1049	453	1279	628	133	137	363	99	591	103	819	121	1049	124	1277	194	115	167	344	138	572	140	801	156	1030	178	1258	147
	135	196	365	220	593	125	821	128	1051	451	1281	574	135	137	365	96	593	101	821	124	1051	113	1279	149	116	173	345	134	573	138	802	154	1031	170	1259	153
	137	192	367	218	595	127	823	124	1053	406	1283	503	137	127	367	93	595	97	823	117	1053	106	1281	104	118	168	347	140	575	142	804	153	1033	179	1261	148
	139	183	369	215	597	128	825	118	1055	313	1285	440	139	129	369	93	597	115	825	117	1055	115	1283	71	120	171	349	141	577	141	806	152	1035	179	1263	152
	141	184	371	209	599	123	827	160	1057	255	1287	342	141	128	371	91	599	101	827	117	1057	119	1285	66	121	170	350	137	578	141	807	148	1036	173	1264	143
	143	181	373	214	601	121	829	290	1059	240	1289	156	143	123	373	92	601	100	829	117	1059	125	1287	67	123	173	352	140	580	141	809	152	1038	175	1266	156
	145	176	375	214	603	127	831	376	1061	211	1291	53	145	125	375	89	603	104	831	123	1061	119	1289	60	125	169	354	137	582	144	811	155	1040	174	1268	151
	147	171	377	210	605	126	833	404	1063	237	1293	48	147	127	377	92	605	101	833	118	1063	115	1291	62	127	168	355	140	583	147	813	150	1041	175	1269	153
	149	168	379	208	607	119	835	414	1065	258	1295	45	149	124	379	88	607	98	835	116	1065	104	1293	58	128	171	357	135	585	141	814	150	1043	176	1271	159
	151	171	381	203	609	116	837	397	1067	189	1297	47	151	124	381	88	609	94	837	118	1067	101	1295	52	130	171	359	133	587	144	816	150	1045	174	1273	145
	153	166	383	209	611	115	839	313	1069	149	1299	42	153	121	383	86	611	99	839	109	1069	104	1297	54	132	168	361	136	589	144	818	148	1047	176	1275	151
	155	158	385	203	613	110	841	266	1071	144	1301	44	155	118	385	89	613	91	841	111	1071	104	1299	52	134	171	362	133	590	143	820	155	1048	175	1276	157
	157	157	387	205	615	119	843	186	1073	142	1303	45	157	120	387	82	615	94	843	114	1073	100	1301	48	135	165	364	138	592	139	821	154	1050	189	1278	163
	159	161	389	200	617	137	845	157	1075	141	1305	41	159	120	389	83	617	94	845	113	1075	101	1303	49	137	171	366	134	594	141	823	150	1052	178	1280	160
	161	154	391	201	619	149	847	137	1077	108	1307	36	161	118	391	85	619	96	847	112	1077	96	1305	51	139	165	367	131	595	145	825	149	1053	173	1281	158
	163	156	393	192	621	179	849	127	1079	105	1309	39	163	112	393	78	621	92	849	108	1079	89	1307	41	140	166	369	133	597	139	826	154	1055	171	1283	153
	165	142	395	193	623	192	851	115	1081	133	1311	40	165	114	395	78	623	87	851	108	1081	88	1309	44	142	166	371	133	599	140	828	143	1057	173	1285	155
	167	147	397	190	625	162	853	109	1083	117	1313	41	167	108	397	79	625	92	853	107	1083	88	1311	41	144	163	373	132	601	140	830	145	1059	180	1287	159
	169	147	399	193	627	134	855	120	1085	132	1315	40	169	116	399	86	627	93	855	107	1085	92	1313	40	146	165	374	133	602	147	832	146	1060	179	1288	161
	171	149	401	193	629	130	857	154	1087	124	1317	49	171	111	401	88	629	96	857	99	1087	90	1315	38	147	158	376	132	604	138	833	145	1062	175	1290	162
	173	143	403	192	631	156	859	165	1089	96	1319	42	173	116	403	82	631	92	859	102	1089	90	1317	34	149	162	378	130	606	139	835	149	1064	180	1292	151
	175	143	405	186	633	185	861	170	1091	97	1321	49	175	112	405	74	633	92	861	101	1091	79	1319	31	151	159	379	134	607	140	837	152	1065	177	1293	149
	177	137	407	188	635	170	863	161	1093	99	1323	46	177	110	407	73	635	90	863	101	1093	79	1321	29	153	159	381	126	609	133	839	148	1067	178	1295	145
	179	138	409	187	637	159	865	147	1095	81	1325	60	179	108	409	73	637	90	865	101	1095	74	1323	26	154	154	383	126	611	139	840	147	1069	172	1297	151
	181	131	411	183	639	154	867	137	1097	70	1327	48	181	103	411	68	639	88	867	100	1097	67	1325	26	156	156	385	128	613	136	842	144	1071	166	1299	155
	183	128	413	181	641	144	869	136	1099	74	1329	49	183	104	413	70	641	85	869	95	1099	66	1327	22	158	151	386	123	614	138	844	142	1072	179	1300	156
	185	127	415	180	643	134	871	129	1101	68	1331	48	185	102	415	67	643	89	871	99	1101	65	1329	40	159	149	388	122	616	133	845	146	1074	178	1302	152
	187	118	417	183	645	139	873	118	1103	64	1333	48	187	103	417	67	645	83	873	97	1103	65	1331	78	161	148	390	126	618	129	847	142	1076	175	1304	145
	189	124	419	177	647	140	875	111	1105	58	1335	48	189	105	419	69	647	86	875	96	1105	61	1333	69	163	152	391	127	619	132	849	141	1077	177	1305	163
	191	117	421	199	649	125	877	117	1107	61	1337	49	191	105	421	67	649	85	877	94	1107	55	1335	21	165	147	393	125	621	127	851	133	1079	171	1307	158
	193	116	423	218	651	112	879	105	1109	59	1339	44	193	102	423	67	651	84	879	86	1109	57	1337	60	166	138	395	120	623	126	852	138	1081	174	1309	151
	195	115	425	195	653	113	881	102	1111	48	1341	39	195	96	425	69	653	84	881	86	1111	51	1339	164	168	141	397	119	625	127	854	139	1083	169	1311	161
	197	106	427	200	655	121	883	85	1113	50	1343	53	197	95	427	65	655	82	883	84	1113	50	1341	120	170	143	398	114	626	128	856	137	1084	167	1312	174
	199	109	429	172	657	105	885	83	1115	57	1345	68	199	95	429	74	657	81	885	82	1115	59	1343	78	172	142	400	115	628	130	858	136	1086	171	1314	176
	201	103	431	172	659	95	887	81	1117	48	1347	43	201	96	431	72	659	81	887	85	1117	88	1345	84	173	137	402	113	630	133	859	137	1088	172	1316	177
	203	103	433	194	661	93	889	78	1119	51	1349	58	203	96	433	71	661	77	889	80	1119	165	1347	55	175	137	403	115	631	128	861	137	1089	173	1317	167
	205	96	435	186	663	91	891	70	1121	60	1351	99	205	96	435	76	663	75	891	82	1121	138	1349	37	177	137	405	111	633	121	863	133	1091	170	1319	166
	207	93	437	169	665	85	893	76	1123	63	1353	88	207	98	437	71	665	75	893	88	1123	73	1351	41	178	131	407	113	635	122	864	135	1093	173	1321	175
	209	92	439	173	667	76	895	66	1125	51	1355	39	209	94	439	72	667	69	895	78	1125	71	1353	45	180	135	409	115	637	126	866	131	1095	174	1323	195
	211	89	441	185	669	75	897	68	1127	50	1357	26	211	95	441	72	669	70	897	109	1127	59	1355	51	182	128	410	107	638	118	868	128	1096	164	1324	196
	213	88	443	174	671	67	899	61	1129	40	1359	22	213	93	443	72	671	67	899	117	1129	66	1357	44	184	127	412	106	640	117	870	133	1098	166	1326	202
	215	87	445	158	673	57	901	64	1131	39	1361	28	215	95	445	71	673	65	901	123	1131	60	1359	45	185	127	414	108	642	119	871	124	1100	156	1328	217
	217	77	447	156	675	53	903	62	1133	36	1363	21	217	88	447	67	675	67	903	100	1133	72	1361	34	187	126	415	103	643	118	873	123	1101	159	1329	217
	219	85	449	143	677	57	905	67	1135	34	1365	22	219	98	449	69	677	77	905	96	1135	69	1363	40	189	120	417	101	645	115	875	123	1103	161	1331	216
	221	82	451	139	679	46	907	62	1137	33	1367	25	221	89	451	64	679	64	907	73	1137	61	1365	32	191	118	419	102	647	115	877	123	1105	162	1333	210
	223	80	453	132	681	39	909	59	1139	28	1369	14	223	87	453	64	681	65	909	82	1139	60	1367	39	192	120	421	98	649	109	878	120	1107	158	1335	220
	225	73	455	116	683	37	911	58	1141	24	1371	0	225	83	455	47	683	73	911	83	1141	58	1369	30	194	120	422	96	650	113	880	118	1108	149	1336	212
	227	63	457	65	685	30	913	50	1143	14			227	75	457	36	685	55	913	79	1143	34	1371	17	196	120	424	96	652	114	882	116	1110	161	1338	215
	229	76					915	13					229	42					915	25					197	113	426	88	654	111	883	117	1112	152	1340	206
																									199	113	427	90	655	106	885	112	1113	147	1341	206
																									201	110	429	88	657	107	887	111	1115	151	1343	211
																									203	106	431	83	659	105	889	114	1117	144	1345	209
																									204	105	433	80	661	101	890	103	1119	143	1347	204
																									206	103	434	78	662	103	892	105	1120	145	1348	204
																									208	103	436	76	664	99	894	99	1122	144	1350	207
																									210	99	438	72	666	100	896	101	1124	139	1352	197
																									211	93	439	73	667	95	897	99	1125	140	1353	207
																									213	90	441	68	669	93	899	95	1127	136	1355	211
																									215	93	443	65	671	86	901	94	1129	131	1357	197
																									216	88	445	62	673	85	902	92	1131	124	1359	210
																									218	85	446	64	674	84	904	88	1132	127	1360	179
																									220	79	448	67	676	74	906	91	1134	115	1362	174
																									222	79	450	67	678	76	908	79	1136	110	1364	189
																									223	72	451	61	679	70	909	70	1137	98	1365	175
																									225	72	453	57	681	64	911	57	1139	94	1367	158
																									227	66	455	53	683	59	913	47	1141	88	1369	150
																									229	62	457	49	685	53	915	25	1143	61	1371	139

## Sheet: Insert of Fig. 5d
Insert of Figure 5d
	Water droplet control		ATPS droplet
	t'	m_p	t'	m_p
	1	0.00656	1	1.963
	1.2	0.00788	1.2	2.32793
	1.4	0.00919	1.8	3.37358
	1.6	0.0105	2.4	4.36162
	1.8	0.01181	3	5.30112
	2	0.01313	3.6	6.19855
	2.2	0.01444	4.2	7.05872
	2.4	0.01575	4.8	7.88529
	2.6	0.01706	5.4	8.68111
	2.8	0.01837	6	9.44845
	3	0.01968	6.6	10.1891
	3.2	0.02099	7.2	10.9047
	3.4	0.0223	7.8	11.5965
	3.6	0.02361	8.4	12.2655
	3.8	0.02492	9	12.9129
	4	0.02623	9.6	13.5393
	4.2	0.02754	10.2	14.1458
	4.4	0.02885	10.8	14.7329
	4.6	0.03016	11.4	15.3014
	4.8	0.03147	12	15.8519
	5	0.03278	12.6	16.385
	5.2	0.03408	13.2	16.9013
	5.4	0.03539	13.8	17.4013
	5.6	0.0367	14.4	17.8856
	5.8	0.03801	15	18.3547
	6	0.03932	15.6	18.809
	6.2	0.04062	16.2	19.2491
	6.4	0.04193	16.8	19.6754
	6.6	0.04324	17.4	20.0882
	6.8	0.04455	18	20.4882
	7	0.04585	18.6	20.8755
	7.2	0.04716	19.2	21.2507
	7.4	0.04847	19.8	21.6141
	7.6	0.04977	20.4	21.9662
	7.8	0.05108	21	22.3072
	8	0.05238	21.6	22.6375
	8.2	0.05369	22.2	22.9574
	8.4	0.05499	22.8	23.2673
	8.6	0.0563	23.4	23.5674
	8.8	0.0576	24	23.8581
	9	0.05891	24.6	24.1398
	9.2	0.06021	25.2	24.4126
	9.4	0.06152	25.8	24.6768
	9.6	0.06282	26.4	24.9327
	9.8	0.06413	27	25.1806
	10	0.06543	27.6	25.4208
	10.2	0.06673	28.2	25.6534
	10.4	0.06804	28.8	25.8787
	10.6	0.06934	29.4	26.0969
	10.8	0.07064	30	26.3083
	11	0.07194	30.6	26.513
	11.2	0.07325	31.2	26.7114
	11.4	0.07455	31.8	26.9035
	11.6	0.07585	32.4	27.0896
	11.8	0.07715	33	27.2698
	12	0.07845	33.6	27.4444
	12.2	0.07976	34.2	27.6135
	12.4	0.08106	34.8	27.7773
	12.6	0.08236	35.4	27.936
	12.8	0.08366	36	28.0897
	13	0.08496	36.6	28.2385
	13.2	0.08626	37.2	28.3827
	13.4	0.08756	37.8	28.5224
	13.6	0.08886	38.4	28.6577
	13.8	0.09016	39	28.7888
	14	0.09146	39.6	28.9157
	14.2	0.09276	40.2	29.0386
	14.4	0.09406	40.8	29.1577
	14.6	0.09536	41.4	29.2731
	14.8	0.09666	42	29.3848
	15	0.09796	42.6	29.4931
	15.2	0.09926	43.2	29.5979
	15.4	0.10056	43.8	29.6995
	15.6	0.10185	44.4	29.7978
	15.8	0.10315	45	29.8931
	16	0.10445	45.6	29.9854
	16.2	0.10575	46.2	30.0748
	16.4	0.10705	46.8	30.1614
	16.6	0.10834	47.4	30.2452
	16.8	0.10964	48	30.3265
	17	0.11094	48.6	30.4052
	17.2	0.11223	49.2	30.4814
	17.4	0.11353	49.8	30.5552
	17.6	0.11483	50.4	30.6268
	17.8	0.11612	51	30.696
	18	0.11742	51.6	30.7631
	18.2	0.11871	52.2	30.8281
	18.4	0.12001	52.8	30.8911
	18.6	0.12131	53.4	30.9521
	18.8	0.1226	54	31.0111
	19	0.1239	54.6	31.0683
	19.2	0.12519	55.2	31.1238
	19.4	0.12648	55.8	31.1774
	19.6	0.12778	56.4	31.2294
	19.8	0.12907	57	31.2798
	20	0.12989	57.6	31.3286
	30	0.19411	58.2	31.3758
	40	0.25785	58.8	31.4216
	50	0.32111	59.4	31.4659
	60	0.38389	60	31.5089
	70	0.44621	60.6	31.5505
	80	0.50806	61.2	31.5908
	90	0.56944	61.8	31.6298
	100	0.63037	62.4	31.6676
	110	0.69083	63	31.7042
	120	0.75084	63.6	31.7397
	130	0.8104	64.2	31.7741
	140	0.86951	64.8	31.8073
	150	0.92818	65.4	31.8396
	160	0.9864	66	31.8708
	170	1.04418	66.6	31.901
	180	1.10153	67.2	31.9303
	190	1.15845	67.8	31.9587
	200	1.21493	68.4	31.9862
	210	1.27099	69	32.0128
	220	1.32663	69.6	32.0386
	230	1.38184	70.2	32.0636
	240	1.43664	70.8	32.0878
	250	1.49102	71.4	32.1112
	260	1.54499	72	32.1339
	270	1.59855	72.6	32.1559
	280	1.6517	73.2	32.1772
	290	1.70445	73.8	32.1978
	300	1.7568	74.4	32.2178
	310	1.80875	75	32.2372
	320	1.86031	75.6	32.2559
	330	1.91148	76.2	32.2741
	340	1.96225	76.8	32.2917
	350	2.01264	77.4	32.3087
	360	2.06265	78	32.3252
	370	2.11227	78.6	32.3412
	380	2.16152	79.2	32.3567
	390	2.21039	79.8	32.3717
	400	2.25889	80.4	32.3862
	410	2.30702	81	32.4003
	420	2.35478	81.6	32.4139
	430	2.40217	82.2	32.4271
	440	2.44921	82.8	32.4399
	450	2.49588	83.4	32.4523
	460	2.5422	84	32.4643
	470	2.58816	84.6	32.4759
	480	2.63377	85.2	32.4872
	490	2.67903	85.8	32.4981
	500	2.72394	86.4	32.5087
	510	2.76851	87	32.5189
	520	2.81274	87.6	32.5288
	530	2.85663	88.2	32.5384
	540	2.90018	88.8	32.5477
	550	2.9434	89.4	32.5567
	560	2.98628	90	32.5654
	570	3.02884	90.6	32.5739
	580	3.07107	91.2	32.5821
	590	3.11297	91.8	32.59
	600	3.15455	92.4	32.5977
	610	3.19581	93	32.6051
	620	3.23676	93.6	32.6123
	630	3.27739	94.2	32.6193
	640	3.3177	94.8	32.6261
	650	3.3577	95.4	32.6326
	660	3.3974	96	32.639
	670	3.43679	96.6	32.6451
	680	3.47587	97.2	32.6511
	690	3.51465	97.8	32.6568
	700	3.55314	98.4	32.6624
	710	3.59132	99	32.6678
	720	3.62921	99.6	32.6731
	730	3.66681	100.2	32.6781
	740	3.70412	100.8	32.6831
	750	3.74114	101.4	32.6878
	760	3.77787	102	32.6924
	770	3.81432	102.6	32.6969
	780	3.85048	103.2	32.7012
	790	3.88636	103.8	32.7054
	800	3.92197	104.4	32.7095
	810	3.9573	105	32.7134
	820	3.99236	105.6	32.7172
	830	4.02714	106.2	32.7209
	840	4.06165	106.8	32.7245
	850	4.0959	107.4	32.7279
	860	4.12988	108	32.7313
	870	4.16359	108.6	32.7345
	880	4.19705	109.2	32.7377
	890	4.23024	109.8	32.7407
	900	4.26318	110.4	32.7437
	910	4.29586	111	32.7465
	920	4.32828	111.6	32.7493
	930	4.36045	112.2	32.752
	940	4.39237	112.8	32.7546
	950	4.42404	113.4	32.7571
	960	4.45547	114	32.7595
	970	4.48665	114.6	32.7619
	980	4.51759	115.2	32.7642
	990	4.54829	115.8	32.7664
	1000	4.57874	116.4	32.7686
	1010	4.60896	117	32.7706
	1020	4.63894	117.6	32.7726
	1030	4.66869	118.2	32.7746
	1040	4.69821	118.8	32.7765
	1050	4.7275	119.4	32.7783
	1060	4.75655	120	32.7801
	1070	4.78538	120.6	32.7818
	1080	4.81399	121.2	32.7835
	1090	4.84237	121.8	32.7851
	1100	4.87053	122.4	32.7867
	1110	4.89847	123	32.7882
	1120	4.92619	123.6	32.7896
	1130	4.95369	124.2	32.791
	1140	4.98097	124.8	32.7924
	1150	5.00805	125.4	32.7937
	1160	5.03491	126	32.795
	1170	5.06156	126.6	32.7963
	1180	5.088	127.2	32.7975
	1190	5.11423	127.8	32.7987
	1200	5.14026	128.4	32.7998
	1210	5.16609	129	32.8009
	1220	5.19171	129.6	32.802
	1230	5.21713	130.2	32.803
	1240	5.24235	130.8	32.804
	1250	5.26737	131.4	32.805
	1260	5.2922	132	32.8059
	1270	5.31683	132.6	32.8068
	1280	5.34126	133.2	32.8077
	1290	5.36551	133.8	32.8085
	1300	5.38956	134.4	32.8094
	1310	5.41343	135	32.8102
	1320	5.4371	135.6	32.8109
	1330	5.46059	136.2	32.8117
	1340	5.4839	136.8	32.8124
	1350	5.50702	137.4	32.8131
	1360	5.52996	138	32.8138
	1370	5.55272	138.6	32.8145
	1380	5.5753	139.2	32.8151
	1390	5.59771	139.8	32.8157
	1400	5.61993	140.4	32.8163
	1410	5.64198	141	32.8169
	1420	5.66386	141.6	32.8175
	1430	5.68556	142.2	32.818
	1440	5.70709	142.8	32.8185
	1450	5.72846	143.4	32.819
	1460	5.74965	144	32.8195
	1470	5.77068	144.6	32.82
	1480	5.79154	145.2	32.8205
	1490	5.81224	145.8	32.8209
	1500	5.83277	146.4	32.8214
	1510	5.85314	147	32.8218
	1520	5.87335	147.6	32.8222
	1530	5.8934	148.2	32.8226
	1540	5.91329	148.8	32.823
	1550	5.93302	149.4	32.8233
	1560	5.9526	150	32.8237
	1570	5.97202	150.6	32.824
	1580	5.99129	151.2	32.8244
	1590	6.01041	151.8	32.8247
	1600	6.02937	152.4	32.825
	1610	6.04819	153	32.8253
	1620	6.06686	153.6	32.8256
	1630	6.08537	154.2	32.8259
	1640	6.10375	154.8	32.8262
	1650	6.12197	155.4	32.8265
	1660	6.14005	156	32.8267
	1670	6.15799	156.6	32.827
	1680	6.17579	157.2	32.8272
	1690	6.19344	157.8	32.8275
	1700	6.21096	158.4	32.8277
	1710	6.22834	159	32.8279
	1720	6.24557	159.6	32.8281
	1730	6.26268	160.2	32.8284
	1740	6.27964	160.8	32.8286
	1750	6.29648	161.4	32.8287
	1760	6.31317	162	32.8289
	1770	6.32974	162.6	32.8291
	1780	6.34617	163.2	32.8293
	1790	6.36248	163.8	32.8295
	1800	6.37865	164.4	32.8297
	1810	6.3947	165	32.8298
	1820	6.41061	165.6	32.83
	1830	6.42641	166.2	32.8301
	1840	6.44207	166.8	32.8303
	1850	6.45761	167.4	32.8304
	1860	6.47303	168	32.8306
	1870	6.48833	168.6	32.8307
	1880	6.5035	169.2	32.8308
	1890	6.51855	169.8	32.8309
	1900	6.53349	170.4	32.8311
	1910	6.5483	171	32.8312
	1920	6.563	171.6	32.8313
	1930	6.57758	172.2	32.8314
	1940	6.59204	172.8	32.8315
	1950	6.60639	173.4	32.8316
	1960	6.62063	174	32.8317
	1970	6.63475	174.6	32.8318
	1980	6.64876	175.2	32.8319
	1990	6.66265	175.8	32.832
	2000	6.67644	176.4	32.8321
	2010	6.69012	177	32.8322
	2020	6.70368	177.6	32.8323
	2030	6.71714	178.2	32.8323
	2040	6.7305	178.8	32.8324
	2050	6.74374	179.4	32.8325
	2060	6.75688	180	32.8326
	2070	6.76992	180.6	32.8326
	2080	6.78285	181.2	32.8327
	2090	6.79568	181.8	32.8328
	2100	6.8084	182.4	32.8328
	2110	6.82103	183	32.8329
	2120	6.83355	183.6	32.833
	2130	6.84598	184.2	32.833
	2140	6.8583	184.8	32.8331
	2150	6.87053	185.4	32.8331
	2160	6.88266	186	32.8332
	2170	6.89469	186.6	32.8332
	2180	6.90662	187.2	32.8333
	2190	6.91846	187.8	32.8333
	2200	6.93021	188.4	32.8334
	2210	6.94186	189	32.8334
	2220	6.95342	189.6	32.8335
	2230	6.96489	190.2	32.8335
	2240	6.97626	190.8	32.8336
	2250	6.98755	191.4	32.8336
	2260	6.99874	192	32.8336
	2270	7.00985	192.6	32.8337
	2280	7.02086	193.2	32.8337
	2290	7.03179	193.8	32.8337
	2300	7.04263	194.4	32.8338
	2310	7.05339	195	32.8338
	2320	7.06405	195.6	32.8338
	2330	7.07464	196.2	32.8339
	2340	7.08514	196.8	32.8339
	2350	7.09555	197.4	32.8339
	2360	7.10588	198	32.834
	2370	7.11613	198.6	32.834
	2380	7.1263	199.2	32.834
	2390	7.13638	199.8	32.834
	2400	7.14639	200.4	32.8341
	2410	7.15631	201	32.8341
	2420	7.16615	201.6	32.8341
	2430	7.17592	202.2	32.8341
	2440	7.18561	202.8	32.8342
	2450	7.19522	203.4	32.8342
	2460	7.20475	204	32.8342
	2470	7.21421	204.6	32.8342
	2480	7.22359	205.2	32.8342
	2490	7.23289	205.8	32.8342
	2500	7.24213	206.4	32.8343
	2510	7.25128	207	32.8343
	2520	7.26037	207.6	32.8343
	2530	7.26938	208.2	32.8343
	2540	7.27832	208.8	32.8343
	2550	7.28719	209.4	32.8344
	2560	7.29598	210	32.8344
	2570	7.30471	210.6	32.8344
	2580	7.31336	211.2	32.8344
	2590	7.32195	211.8	32.8344
	2600	7.33047	212.4	32.8344
	2610	7.33892	213	32.8344
	2620	7.3473	213.6	32.8344
	2630	7.35561	214.2	32.8344
	2640	7.36386	214.8	32.8345
	2650	7.37204	215.4	32.8345
	2660	7.38016	216	32.8345
	2670	7.38821	216.6	32.8345
	2680	7.3962	217.2	32.8345
	2690	7.40412	217.8	32.8345
	2700	7.41198	218.4	32.8345
	2710	7.41977	219	32.8345
	2720	7.42751	219.6	32.8346
	2730	7.43518	220.2	32.8346
	2740	7.44279	220.8	32.8346
	2750	7.45034	221.4	32.8346
	2760	7.45782	222	32.8346
	2770	7.46525	222.6	32.8346
	2780	7.47262	223.2	32.8346
	2790	7.47993	223.8	32.8346
	2800	7.48718	224.4	32.8346
	2810	7.49437	225	32.8346
	2820	7.50151	225.6	32.8346
	2830	7.50858	226.2	32.8346
	2840	7.5156	226.8	32.8346
	2850	7.52257	227.4	32.8346
	2860	7.52947	228	32.8347
	2870	7.53633	228.6	32.8347
	2880	7.54312	229.2	32.8347
	2890	7.54987	229.8	32.8347
	2900	7.55656	230.4	32.8347
	2910	7.56319	231	32.8347
	2920	7.56977	231.6	32.8347
	2930	7.5763	232.2	32.8347
	2940	7.58278	232.8	32.8347
	2950	7.5892	233.4	32.8347
	2960	7.59557	234	32.8347
	2970	7.60189	234.6	32.8347
	2980	7.60816	235.2	32.8347
	2990	7.61439	235.8	32.8347
	3000	7.62056	236.4	32.8347
	3010	7.62667	237	32.8347
	3020	7.63275	237.6	32.8347
	3030	7.63877	238.2	32.8347
	3040	7.64474	238.8	32.8347
	3050	7.65067	239.4	32.8347
	3060	7.65655	240	32.8347
	3070	7.66238	240.6	32.8347
	3080	7.66816	241.2	32.8347
	3090	7.6739	241.8	32.8347
	3100	7.67959	242.4	32.8347
	3110	7.68524	243	32.8347
	3120	7.69084	243.6	32.8347
	3130	7.69639	244.2	32.8347
	3140	7.7019	244.8	32.8347
	3150	7.70737	245.4	32.8347
	3160	7.71279	246	32.8347
	3170	7.71817	246.6	32.8348
	3180	7.7235	247.2	32.8348
	3190	7.7288	247.8	32.8348
	3200	7.73405	248.4	32.8348
	3210	7.73925	249	32.8348
	3220	7.74442	249.6	32.8348
	3230	7.74954	250.2	32.8348
	3240	7.75462	250.8	32.8348
	3250	7.75967	251.4	32.8348
	3260	7.76467	252	32.8348
	3270	7.76963	252.6	32.8348
	3280	7.77455	253.2	32.8348
	3290	7.77943	253.8	32.8348
	3300	7.78427	254.4	32.8348
	3310	7.78908	255	32.8348
	3320	7.79384	255.6	32.8348
	3330	7.79857	256.2	32.8348
	3340	7.80325	256.8	32.8348
	3350	7.8079	257.4	32.8348
	3360	7.81252	258	32.8348
	3370	7.81709	258.6	32.8348
	3380	7.82163	259.2	32.8348
	3390	7.82613	259.8	32.8348
	3400	7.8306	260.4	32.8348
	3410	7.83503	261	32.8348
	3420	7.83942	261.6	32.8348
	3430	7.84378	262.2	32.8348
	3440	7.8481	262.8	32.8348
	3450	7.85239	263.4	32.8348
	3460	7.85665	264	32.8348
	3470	7.86087	264.6	32.8348
	3480	7.86505	265.2	32.8348
	3490	7.86921	265.8	32.8348
	3500	7.87332	266.4	32.8348
	3510	7.87741	267	32.8348
	3520	7.88146	267.6	32.8348
	3530	7.88548	268.2	32.8348
	3540	7.88947	268.8	32.8348
	3550	7.89342	269.4	32.8348
	3560	7.89735	270	32.8348
	3570	7.90124	270.6	32.8348
	3580	7.9051	271.2	32.8348
	3590	7.90893	271.8	32.8348
	3600	7.91273	272.4	32.8348
	3610	7.9165	273	32.8348
	3620	7.92023	273.6	32.8348
	3630	7.92394	274.2	32.8348
	3640	7.92762	274.8	32.8348
	3650	7.93126	275.4	32.8348
	3660	7.93488	276	32.8348
	3670	7.93847	276.6	32.8348
	3680	7.94203	277.2	32.8348
	3690	7.94556	277.8	32.8348
	3700	7.94907	278.4	32.8348
	3710	7.95254	279	32.8348
	3720	7.95599	279.6	32.8348
	3730	7.95941	280.2	32.8348
	3740	7.9628	280.8	32.8348
	3750	7.96616	281.4	32.8348
	3760	7.9695	282	32.8348
	3770	7.97281	282.6	32.8348
	3780	7.97609	283.2	32.8348
	3790	7.97935	283.8	32.8348
	3800	7.98258	284.4	32.8348
	3810	7.98578	285	32.8348
	3820	7.98896	285.6	32.8348
	3830	7.99212	286.2	32.8348
	3840	7.99524	286.8	32.8348
	3850	7.99834	287.4	32.8348
	3860	8.00142	288	32.8348
	3870	8.00447	288.6	32.8348
	3880	8.0075	289.2	32.8348
	3890	8.01051	289.8	32.8348
	3900	8.01348	290.4	32.8348
	3910	8.01644	291	32.8348
	3920	8.01937	291.6	32.8348
	3930	8.02228	292.2	32.8348
	3940	8.02516	292.8	32.8348
	3950	8.02802	293.4	32.8348
	3960	8.03086	294	32.8348
	3970	8.03368	294.6	32.8348
	3980	8.03647	295.2	32.8348
	3990	8.03924	295.8	32.8348
	4000	8.04198	296.4	32.8348
	4010	8.04471	297	32.8348
	4020	8.04741	297.6	32.8348
	4030	8.05009	298.2	32.8348
	4040	8.05275	298.8	32.8348
	4050	8.05539	299.4	32.8348
	4060	8.05801	300	32.8348
	4070	8.0606	300.6	32.8348
	4080	8.06318	301.2	32.8348
	4090	8.06573	301.8	32.8348
	4100	8.06826	302.4	32.8348
	4110	8.07078	303	32.8348
	4120	8.07327	303.6	32.8348
	4130	8.07574	304.2	32.8348
	4140	8.07819	304.8	32.8348
	4150	8.08062	305.4	32.8348
	4160	8.08304	306	32.8348
	4170	8.08543	306.6	32.8348
	4180	8.08781	307.2	32.8348
	4190	8.09016	307.8	32.8348
	4200	8.0925	308.4	32.8348
	4210	8.09481	309	32.8348
	4220	8.09711	309.6	32.8348
	4230	8.09939	310.2	32.8348
	4240	8.10165	310.8	32.8348
	4250	8.10389	311.4	32.8348
	4260	8.10612	312	32.8348
	4270	8.10833	312.6	32.8348
	4280	8.11052	313.2	32.8348
	4290	8.11269	313.8	32.8348
	4300	8.11484	314.4	32.8348
	4310	8.11698	315	32.8348
	4320	8.1191	315.6	32.8348
	4330	8.1212	316.2	32.8348
	4340	8.12328	316.8	32.8348
	4350	8.12535	317.4	32.8348
	4360	8.1274	318	32.8348
	4370	8.12944	318.6	32.8348
	4380	8.13146	319.2	32.8348
	4390	8.13346	319.8	32.8348
	4400	8.13545	320.4	32.8348
	4410	8.13742	321	32.8348
	4420	8.13937	321.6	32.8348
	4430	8.14131	322.2	32.8348
	4440	8.14323	322.8	32.8348
	4450	8.14514	323.4	32.8348
	4460	8.14703	324	32.8348
	4470	8.1489	324.6	32.8348
	4480	8.15077	325.2	32.8348
	4490	8.15261	325.8	32.8348
	4500	8.15444	326.4	32.8348
	4510	8.15626	327	32.8348
	4520	8.15806	327.6	32.8348
	4530	8.15985	328.2	32.8348
	4540	8.16162	328.8	32.8348
	4550	8.16338	329.4	32.8348
	4560	8.16512	330	32.8348
	4570	8.16686	330.6	32.8348
	4580	8.16857	331.2	32.8348
	4590	8.17027	331.8	32.8348
	4600	8.17196	332.4	32.8348
	4610	8.17364	333	32.8348
	4620	8.1753	333.6	32.8348
	4630	8.17694	334.2	32.8348
	4640	8.17858	334.8	32.8348
	4650	8.1802	335.4	32.8348
	4660	8.18181	336	32.8348
	4670	8.1834	336.6	32.8348
	4680	8.18499	337.2	32.8348
	4690	8.18656	337.8	32.8348
	4700	8.18811	338.4	32.8348
	4710	8.18966	339	32.8348
	4720	8.19119	339.6	32.8348
	4730	8.19271	340.2	32.8348
	4740	8.19421	340.8	32.8348
	4750	8.19571	341.4	32.8348
	4760	8.19719	342	32.8348
	4770	8.19866	342.6	32.8348
	4780	8.20012	343.2	32.8348
	4790	8.20157	343.8	32.8348
	4800	8.203	344.4	32.8348
	4810	8.20443	345	32.8348
	4820	8.20584	345.6	32.8348
	4830	8.20724	346.2	32.8348
	4840	8.20863	346.8	32.8348
	4850	8.21001	347.4	32.8348
	4860	8.21138	348	32.8348
	4870	8.21273	348.6	32.8348
	4880	8.21408	349.2	32.8348
	4890	8.21541	349.8	32.8348
	4900	8.21674	350.4	32.8348
	4910	8.21805	351	32.8348
	4920	8.21935	351.6	32.8348
	4930	8.22064	352.2	32.8348
	4940	8.22192	352.8	32.8348
	4950	8.2232	353.4	32.8348
	4960	8.22446	354	32.8348
	4970	8.22571	354.6	32.8348
	4980	8.22695	355.2	32.8348
	4990	8.22818	355.8	32.8348
	5000	8.2294	356.4	32.8348
	5010	8.23061	357	32.8348
	5020	8.23181	357.6	32.8348
	5030	8.233	358.2	32.8348
	5040	8.23418	358.8	32.8348
	5050	8.23535	359.4	32.8348
	5060	8.23651	360	32.8348
	5070	8.23767	360.6	32.8348
	5080	8.23881	361.2	32.8348
	5090	8.23994	361.8	32.8348
	5100	8.24107	362.4	32.8348
	5110	8.24218	363	32.8348
	5120	8.24329	363.6	32.8348
	5130	8.24439	364.2	32.8348
	5140	8.24548	364.8	32.8348
	5150	8.24656	365.4	32.8348
	5160	8.24763	366	32.8348
	5170	8.24869	366.6	32.8348
	5180	8.24975	367.2	32.8348
	5190	8.25079	367.8	32.8348
	5200	8.25183	368.4	32.8348
	5210	8.25286	369	32.8348
	5220	8.25388	369.6	32.8348
	5230	8.25489	370.2	32.8348
	5240	8.2559	370.8	32.8348
	5250	8.25689	371.4	32.8348
	5260	8.25788	372	32.8348
	5270	8.25886	372.6	32.8348
	5280	8.25983	373.2	32.8348
	5290	8.2608	373.8	32.8348
	5300	8.26175	374.4	32.8348
	5310	8.2627	375	32.8348
	5320	8.26364	375.6	32.8348
	5330	8.26458	376.2	32.8348
	5340	8.2655	376.8	32.8348
	5350	8.26642	377.4	32.8348
	5360	8.26733	378	32.8348
	5370	8.26823	378.6	32.8348
	5380	8.26913	379.2	32.8348
	5390	8.27002	379.8	32.8348
	5400	8.2709	380.4	32.8348
	5410	8.27177	381	32.8348
	5420	8.27264	381.6	32.8348
	5430	8.2735	382.2	32.8348
	5440	8.27436	382.8	32.8348
	5450	8.2752	383.4	32.8348
	5460	8.27604	384	32.8348
	5470	8.27688	384.6	32.8348
	5480	8.2777	385.2	32.8348
	5490	8.27852	385.8	32.8348
	5500	8.27933	386.4	32.8348
	5510	8.28014	387	32.8348
	5520	8.28094	387.6	32.8348
	5530	8.28173	388.2	32.8348
	5540	8.28252	388.8	32.8348
	5550	8.2833	389.4	32.8348
	5560	8.28408	390	32.8348
	5570	8.28484	390.6	32.8348
	5580	8.28561	391.2	32.8348
	5590	8.28636	391.8	32.8348
	5600	8.28711	392.4	32.8348
	5610	8.28785	393	32.8348
	5620	8.28859	393.6	32.8348
	5630	8.28932	394.2	32.8348
	5640	8.29005	394.8	32.8348
	5650	8.29077	395.4	32.8348
	5660	8.29148	396	32.8348
	5670	8.29219	396.6	32.8348
	5680	8.29289	397.2	32.8348
	5690	8.29359	397.8	32.8348
	5700	8.29428	398.4	32.8348
	5710	8.29496	399	32.8348
	5720	8.29565	399.6	32.8348
	5730	8.29632	400.2	32.8348
	5740	8.29699	400.8	32.8348
	5750	8.29765	401.4	32.8348
	5760	8.29831	402	32.8348
	5770	8.29896	402.6	32.8348
	5780	8.29961	403.2	32.8348
	5790	8.30025	403.8	32.8348
	5800	8.30089	404.4	32.8348
	5810	8.30152	405	32.8348
	5820	8.30215	405.6	32.8348
	5830	8.30277	406.2	32.8348
	5840	8.30339	406.8	32.8348
	5850	8.304	407.4	32.8348
	5860	8.30461	408	32.8348
	5870	8.30521	408.6	32.8348
	5880	8.3058	409.2	32.8348
	5890	8.3064	409.8	32.8348
	5900	8.30698	410.4	32.8348
	5910	8.30757	411	32.8348
	5920	8.30814	411.6	32.8348
	5930	8.30872	412.2	32.8348
	5940	8.30928	412.8	32.8348
	5950	8.30985	413.4	32.8348
	5960	8.31041	414	32.8348
	5970	8.31096	414.6	32.8348
	5980	8.31151	415.2	32.8348
	5990	8.31206	415.8	32.8348
	6000	8.3126	416.4	32.8348
	6010	8.31314	417	32.8348
	6020	8.31367	417.6	32.8348
	6030	8.3142	418.2	32.8348
	6040	8.31472	418.8	32.8348
	6050	8.31524	419.4	32.8348
	6060	8.31576	420	32.8348
	6070	8.31627	420.6	32.8348
	6080	8.31678	421.2	32.8348
	6090	8.31728	421.8	32.8348
	6100	8.31778	422.4	32.8348
	6110	8.31827	423	32.8348
	6120	8.31877	423.6	32.8348
	6130	8.31925	424.2	32.8348
	6140	8.31974	424.8	32.8348
	6150	8.32022	425.4	32.8348
	6160	8.32069	426	32.8348
	6170	8.32116	426.6	32.8348
	6180	8.32163	427.2	32.8348
	6190	8.32209	427.8	32.8348
	6200	8.32255	428.4	32.8348
	6210	8.32301	429	32.8348
	6220	8.32347	429.6	32.8348
	6230	8.32391	430.2	32.8348
	6240	8.32436	430.8	32.8348
	6250	8.3248	431.4	32.8348
	6260	8.32524	432	32.8348
	6270	8.32567	432.6	32.8348
	6280	8.32611	433.2	32.8348
	6290	8.32653	433.8	32.8348
	6300	8.32696	434.4	32.8348
	6310	8.32738	435	32.8348
	6320	8.3278	435.6	32.8348
	6330	8.32821	436.2	32.8348
	6340	8.32862	436.8	32.8348
	6350	8.32903	437.4	32.8348
	6360	8.32943	438	32.8348
	6370	8.32983	438.6	32.8348
	6380	8.33023	439.2	32.8348
	6390	8.33062	439.8	32.8348
	6400	8.33102	440.4	32.8348
	6410	8.3314	441	32.8348
	6420	8.33179	441.6	32.8348
	6430	8.33217	442.2	32.8348
	6440	8.33255	442.8	32.8348
	6450	8.33292	443.4	32.8348
	6460	8.3333	444	32.8348
	6470	8.33367	444.6	32.8348
	6480	8.33403	445.2	32.8348
	6490	8.3344	445.8	32.8348
	6500	8.33476	446.4	32.8348
	6510	8.33512	447	32.8348
	6520	8.33547	447.6	32.8348
	6530	8.33582	448.2	32.8348
	6540	8.33617	448.8	32.8348
	6550	8.33652	449.4	32.8348
	6560	8.33686	450	32.8348
	6570	8.3372	450.6	32.8348
	6580	8.33754	451.2	32.8348
	6590	8.33787	451.8	32.8348
	6600	8.33821	452.4	32.8348
	6610	8.33854	453	32.8348
	6620	8.33886	453.6	32.8348
	6630	8.33919	454.2	32.8348
	6640	8.33951	454.8	32.8348
	6650	8.33983	455.4	32.8348
	6660	8.34015	456	32.8348
	6670	8.34046	456.6	32.8348
	6680	8.34077	457.2	32.8348
	6690	8.34108	457.8	32.8348
	6700	8.34139	458.4	32.8348
	6710	8.34169	459	32.8348
	6720	8.34199	459.6	32.8348
	6730	8.34229	460.2	32.8348
	6740	8.34259	460.8	32.8348
	6750	8.34288	461.4	32.8348
	6760	8.34318	462	32.8348
	6770	8.34346	462.6	32.8348
	6780	8.34375	463.2	32.8348
	6790	8.34404	463.8	32.8348
	6800	8.34432	464.4	32.8348
	6810	8.3446	465	32.8348
	6820	8.34488	465.6	32.8348
	6830	8.34515	466.2	32.8348
	6840	8.34543	466.8	32.8348
	6850	8.3457	467.4	32.8348
	6860	8.34597	468	32.8348
	6870	8.34623	468.6	32.8348
	6880	8.3465	469.2	32.8348
	6890	8.34676	469.8	32.8348
	6900	8.34702	470.4	32.8348
	6910	8.34728	471	32.8348
	6920	8.34754	471.6	32.8348
	6930	8.34779	472.2	32.8348
	6940	8.34804	472.8	32.8348
	6950	8.34829	473.4	32.8348
	6960	8.34854	474	32.8348
	6970	8.34879	474.6	32.8348
	6980	8.34903	475.2	32.8348
	6990	8.34927	475.8	32.8348
	7000	8.34951	476.4	32.8348
	7010	8.34975	477	32.8348
	7020	8.34999	477.6	32.8348
	7030	8.35022	478.2	32.8348
	7040	8.35046	478.8	32.8348
	7050	8.35069	479.4	32.8348
	7060	8.35091	480	32.8348
	7070	8.35114	480.6	32.8348
	7080	8.35137	481.2	32.8348
	7090	8.35159	481.8	32.8348
	7100	8.35181	482.4	32.8348
	7110	8.35203	483	32.8348
	7120	8.35225	483.6	32.8348
	7130	8.35246	484.2	32.8348
	7140	8.35268	484.8	32.8348
	7150	8.35289	485.4	32.8348
	7160	8.3531	486	32.8348
	7170	8.35331	486.6	32.8348
	7180	8.35352	487.2	32.8348
	7190	8.35372	487.8	32.8348
	7200	8.35393	488.4	32.8348
	7210	8.35413	489	32.8348
	7220	8.35433	489.6	32.8348
	7230	8.35453	490.2	32.8348
	7240	8.35473	490.8	32.8348
	7250	8.35492	491.4	32.8348
	7260	8.35512	492	32.8348
	7270	8.35531	492.6	32.8348
	7280	8.3555	493.2	32.8348
	7290	8.35569	493.8	32.8348
	7300	8.35588	494.4	32.8348
	7310	8.35607	495	32.8348
	7320	8.35625	495.6	32.8348
	7330	8.35644	496.2	32.8348
	7340	8.35662	496.8	32.8348
	7350	8.3568	497.4	32.8348
	7360	8.35698	498	32.8348
	7370	8.35716	498.6	32.8348
	7380	8.35733	499.2	32.8348
	7390	8.35751	499.8	32.8348
	7400	8.35768	500.4	32.8348
	7410	8.35785	501	32.8348
	7420	8.35802	501.6	32.8348
	7430	8.35819	502.2	32.8348
	7440	8.35836	502.8	32.8348
	7450	8.35853	503.4	32.8348
	7460	8.35869	504	32.8348
	7470	8.35886	504.6	32.8348
	7480	8.35902	505.2	32.8348
	7490	8.35918	505.8	32.8348
	7500	8.35934	506.4	32.8348
	7510	8.3595	507	32.8348
	7520	8.35966	507.6	32.8348
	7530	8.35981	508.2	32.8348
	7540	8.35997	508.8	32.8348
	7550	8.36012	509.4	32.8348
	7560	8.36027	510	32.8348
	7570	8.36042	510.6	32.8348
	7580	8.36057	511.2	32.8348
	7590	8.36072	511.8	32.8348
	7600	8.36087	512.4	32.8348
	7610	8.36102	513	32.8348
	7620	8.36116	513.6	32.8348
	7630	8.3613	514.2	32.8348
	7640	8.36145	514.8	32.8348
	7650	8.36159	515.4	32.8348
	7660	8.36173	516	32.8348
	7670	8.36187	516.6	32.8348
	7680	8.36201	517.2	32.8348
	7690	8.36214	517.8	32.8348
	7700	8.36228	518.4	32.8348
	7710	8.36242	519	32.8348
	7720	8.36255	519.6	32.8348
	7730	8.36268	520.2	32.8348
	7740	8.36281	520.8	32.8348
	7750	8.36294	521.4	32.8348
	7760	8.36307	522	32.8348
	7770	8.3632	522.6	32.8348
	7780	8.36333	523.2	32.8348
	7790	8.36346	523.8	32.8348
	7800	8.36358	524.4	32.8348
	7810	8.3637	525	32.8348
	7820	8.36383	525.6	32.8348
	7830	8.36395	526.2	32.8348
	7840	8.36407	526.8	32.8348
	7850	8.36419	527.4	32.8348
	7860	8.36431	528	32.8348
	7870	8.36443	528.6	32.8348
	7880	8.36455	529.2	32.8348
	7890	8.36466	529.8	32.8348
	7900	8.36478	530.4	32.8348
	7910	8.36489	531	32.8348
	7920	8.36501	531.6	32.8348
	7930	8.36512	532.2	32.8348
	7940	8.36523	532.8	32.8348
	7950	8.36534	533.4	32.8348
	7960	8.36545	534	32.8348
	7970	8.36556	534.6	32.8348
	7980	8.36567	535.2	32.8348
	7990	8.36578	535.8	32.8348
	8000	8.36588	536.4	32.8348
	8010	8.36599	537	32.8348
	8020	8.36609	537.6	32.8348
	8030	8.3662	538.2	32.8348
	8040	8.3663	538.8	32.8348
	8050	8.3664	539.4	32.8348
	8060	8.36651	540	32.8348
	8070	8.3666	540.6	32.8348
	8080	8.3667	541.2	32.8348
	8090	8.3668	541.8	32.8348
	8100	8.3669	542.4	32.8348
	8110	8.367	543	32.8348
	8120	8.3671	543.6	32.8348
	8130	8.36719	544.2	32.8348
	8140	8.36729	544.8	32.8348
	8150	8.36738	545.4	32.8348
	8160	8.36748	546	32.8348
	8170	8.36757	546.6	32.8348
	8180	8.36766	547.2	32.8348
	8190	8.36775	547.8	32.8348
	8200	8.36784	548.4	32.8348
	8210	8.36793	549	32.8348
	8220	8.36802	549.6	32.8348
	8230	8.36811	550.2	32.8348
	8240	8.3682	550.8	32.8348
	8250	8.36828	551.4	32.8348
	8260	8.36837	552	32.8348
	8270	8.36846	552.6	32.8348
	8280	8.36854	553.2	32.8348
	8290	8.36862	553.8	32.8348
	8300	8.36871	554.4	32.8348
	8310	8.36879	555	32.8348
	8320	8.36887	555.6	32.8348
	8330	8.36895	556.2	32.8348
	8340	8.36903	556.8	32.8348
	8350	8.36911	557.4	32.8348
	8360	8.36919	558	32.8348
	8370	8.36927	558.6	32.8348
	8380	8.36935	559.2	32.8348
	8390	8.36943	559.8	32.8348
	8400	8.36951	560.4	32.8348
	8410	8.36958	561	32.8348
	8420	8.36966	561.6	32.8348
	8430	8.36973	562.2	32.8348
	8440	8.36981	562.8	32.8348
	8450	8.36988	563.4	32.8348
	8460	8.36995	564	32.8348
	8470	8.37003	564.6	32.8348
	8480	8.3701	565.2	32.8348
	8490	8.37017	565.8	32.8348
	8500	8.37024	566.4	32.8348
	8510	8.37031	567	32.8348
	8520	8.37038	567.6	32.8348
	8530	8.37045	568.2	32.8348
	8540	8.37052	568.8	32.8348
	8550	8.37059	569.4	32.8348
	8560	8.37065	570	32.8348
	8570	8.37072	570.6	32.8348
	8580	8.37079	571.2	32.8348
	8590	8.37085	571.8	32.8348
	8600	8.37092	572.4	32.8348
	8610	8.37098	573	32.8348
	8620	8.37105	573.6	32.8348
	8630	8.37111	574.2	32.8348
	8640	8.37118	574.8	32.8348
	8650	8.37124	575.4	32.8348
	8660	8.3713	576	32.8348
	8670	8.37136	576.6	32.8348
	8680	8.37142	577.2	32.8348
	8690	8.37148	577.8	32.8348
	8700	8.37154	578.4	32.8348
	8710	8.3716	579	32.8348
	8720	8.37166	579.6	32.8348
	8730	8.37172	580.2	32.8348
	8740	8.37178	580.8	32.8348
	8750	8.37184	581.4	32.8348
	8760	8.3719	582	32.8348
	8770	8.37195	582.6	32.8348
	8780	8.37201	583.2	32.8348
	8790	8.37207	583.8	32.8348
	8800	8.37212	584.4	32.8348
	8810	8.37218	585	32.8348
	8820	8.37223	585.6	32.8348
	8830	8.37228	586.2	32.8348
	8840	8.37234	586.8	32.8348
	8850	8.37239	587.4	32.8348
	8860	8.37245	588	32.8348
	8870	8.3725	588.6	32.8348
	8880	8.37255	589.2	32.8348
	8890	8.3726	589.8	32.8348
	8900	8.37265	590.4	32.8348
	8910	8.3727	591	32.8348
	8920	8.37275	591.6	32.8348
	8930	8.3728	592.2	32.8348
	8940	8.37285	592.8	32.8348
	8950	8.3729	593.4	32.8348
	8960	8.37295	594	32.8348
	8970	8.373	594.6	32.8348
	8980	8.37305	595.2	32.8348
	8990	8.37309	595.8	32.8348
	9000	8.37314	596.4	32.8348
	9010	8.37319	597	32.8348
	9020	8.37324	597.6	32.8348
	9030	8.37328	598.2	32.8348
	9040	8.37333	598.8	32.8348
	9050	8.37337	599.4	32.8348
	9060	8.37342	600	32.8348
	9070	8.37346	600	32.8348
	9080	8.37351	610	32.8348
	9090	8.37355	620	32.8348
	9100	8.37359	630	32.8348
	9110	8.37364	640	32.8348
	9120	8.37368	650	32.8348
	9130	8.37372	660	32.8348
	9140	8.37377	670	32.8348
	9150	8.37381	680	32.8348
	9160	8.37385	690	32.8348
	9170	8.37389	700	32.8348
	9180	8.37393	710	32.8348
	9190	8.37397	720	32.8348
	9200	8.37401	730	32.8348
	9210	8.37405	740	32.8348
	9220	8.37409	750	32.8348
	9230	8.37413	760	32.8348
	9240	8.37417	770	32.8348
	9250	8.37421	780	32.8348
	9260	8.37425	790	32.8348
	9270	8.37428	800	32.8348
	9280	8.37432	810	32.8348
	9290	8.37436	820	32.8348
	9300	8.37439	830	32.8348
	9310	8.37443	840	32.8348
	9320	8.37447	850	32.8348
	9330	8.3745	860	32.8348
	9340	8.37454	870	32.8348
	9350	8.37458	880	32.8348
	9360	8.37461	890	32.8348
	9370	8.37464	900	32.8348
	9380	8.37468	910	32.8348
	9390	8.37471	920	32.8348
	9400	8.37475	930	32.8348
	9410	8.37478	940	32.8348
	9420	8.37482	950	32.8348
	9430	8.37485	960	32.8348
	9440	8.37488	970	32.8348
	9450	8.37491	980	32.8348
	9460	8.37495	990	32.8348
	9470	8.37498	1000	32.8348
	9480	8.37501	1010	32.8348
	9490	8.37504	1020	32.8348
	9500	8.37508	1030	32.8348
	9510	8.37511	1040	32.8348
	9520	8.37514	1050	32.8348
	9530	8.37517	1060	32.8348
	9540	8.3752	1070	32.8348
	9550	8.37523	1080	32.8348
	9560	8.37526	1090	32.8348
	9570	8.37529	1100	32.8348
	9580	8.37532	1110	32.8348
	9590	8.37535	1120	32.8348
	9600	8.37538	1130	32.8348
	9610	8.3754	1140	32.8348
	9620	8.37543	1150	32.8348
	9630	8.37546	1160	32.8348
	9640	8.37549	1170	32.8348
	9650	8.37552	1180	32.8348
	9660	8.37554	1190	32.8348
	9670	8.37557	1200	32.8348
	9680	8.3756	1210	32.8348
	9690	8.37563	1220	32.8348
	9700	8.37565	1230	32.8348
	9710	8.37568	1240	32.8348
	9720	8.37571	1250	32.8348
	9730	8.37573	1260	32.8348
	9740	8.37576	1270	32.8348
	9750	8.37578	1280	32.8348
	9760	8.37581	1290	32.8348
	9770	8.37583	1300	32.8348
	9780	8.37586	1310	32.8348
	9790	8.37588	1320	32.8348
	9800	8.37591	1330	32.8348
	9810	8.37593	1340	32.8348
	9820	8.37596	1350	32.8348
	9830	8.37598	1360	32.8348
	9840	8.376	1370	32.8348
	9850	8.37603	1380	32.8348
	9860	8.37605	1390	32.8348
	9870	8.37608	1400	32.8348
	9880	8.3761	1410	32.8348
	9890	8.37612	1420	32.8348
	9900	8.37614	1430	32.8348
	9910	8.37617	1440	32.8348
	9920	8.37619	1450	32.8348
	9930	8.37621	1460	32.8348
	9940	8.37623	1470	32.8348
	9950	8.37626	1480	32.8348
	9960	8.37628	1490	32.8348
	9970	8.3763	1500	32.8348
	9980	8.37632	1510	32.8348
	9990	8.37634	1520	32.8348
	10000	8.37636	1530	32.8348
			1540	32.8348
			1550	32.8348
			1560	32.8348
			1570	32.8348
			1580	32.8348
			1590	32.8348
			1600	32.8348
			1610	32.8348
			1620	32.8348
			1630	32.8348
			1640	32.8348
			1650	32.8348
			1660	32.8348
			1670	32.8348
			1680	32.8348
			1690	32.8348
			1700	32.8348
			1710	32.8348
			1720	32.8348
			1730	32.8348
			1740	32.8348
			1750	32.8348
			1760	32.8348
			1770	32.8348
			1780	32.8348
			1790	32.8348
			1800	32.8348
			1810	32.8348
			1820	32.8348
			1830	32.8348
			1840	32.8348
			1850	32.8348
			1860	32.8348
			1870	32.8348
			1880	32.8348
			1890	32.8348
			1900	32.8348
			1910	32.8348
			1920	32.8348
			1930	32.8348
			1940	32.8348
			1950	32.8348
			1960	32.8348
			1970	32.8348
			1980	32.8348
			1990	32.8348
			2000	32.8348
			2010	32.8348
			2020	32.8348
			2030	32.8348
			2040	32.8348
			2050	32.8348
			2060	32.8348
			2070	32.8348
			2080	32.8348
			2090	32.8348
			2100	32.8348
			2110	32.8348
			2120	32.8348
			2130	32.8348
			2140	32.8348
			2150	32.8348
			2160	32.8348
			2170	32.8348
			2180	32.8348
			2190	32.8348
			2200	32.8348
			2210	32.8348
			2220	32.8348
			2230	32.8348
			2240	32.8348
			2250	32.8348
			2260	32.8348
			2270	32.8348
			2280	32.8348
			2290	32.8348
			2300	32.8348
			2310	32.8348
			2320	32.8348
			2330	32.8348
			2340	32.8348
			2350	32.8348
			2360	32.8348
			2370	32.8348
			2380	32.8348
			2390	32.8348
			2400	32.8348
			2410	32.8348
			2420	32.8348
			2430	32.8348
			2440	32.8348
			2450	32.8348
			2460	32.8348
			2470	32.8348
			2480	32.8348
			2490	32.8348
			2500	32.8348
			2510	32.8348
			2520	32.8348
			2530	32.8348
			2540	32.8348
			2550	32.8348
			2560	32.8348
			2570	32.8348
			2580	32.8348
			2590	32.8348
			2600	32.8348
			2610	32.8348
			2620	32.8348
			2630	32.8348
			2640	32.8348
			2650	32.8348
			2660	32.8348
			2670	32.8348
			2680	32.8348
			2690	32.8348
			2700	32.8348
			2710	32.8348
			2720	32.8348
			2730	32.8348
			2740	32.8348
			2750	32.8348
			2760	32.8348
			2770	32.8348
			2780	32.8348
			2790	32.8348
			2800	32.8348
			2810	32.8348
			2820	32.8348
			2830	32.8348
			2840	32.8348
			2850	32.8348
			2860	32.8348
			2870	32.8348
			2880	32.8348
			2890	32.8348
			2900	32.8348
			2910	32.8348
			2920	32.8348
			2930	32.8348
			2940	32.8348
			2950	32.8348
			2960	32.8348
			2970	32.8348
			2980	32.8348
			2990	32.8348
			3000	32.8348
			3010	32.8348
			3020	32.8348
			3030	32.8348
			3040	32.8348
			3050	32.8348
			3060	32.8348
			3070	32.8348
			3080	32.8348
			3090	32.8348
			3100	32.8348
			3110	32.8348
			3120	32.8348
			3130	32.8348
			3140	32.8348
			3150	32.8348
			3160	32.8348
			3170	32.8348
			3180	32.8348
			3190	32.8348
			3200	32.8348
			3210	32.8348
			3220	32.8348
			3230	32.8348
			3240	32.8348
			3250	32.8348
			3260	32.8348
			3270	32.8348
			3280	32.8348
			3290	32.8348
			3300	32.8348
			3310	32.8348
			3320	32.8348
			3330	32.8348
			3340	32.8348
			3350	32.8348
			3360	32.8348
			3370	32.8348
			3380	32.8348
			3390	32.8348
			3400	32.8348
			3410	32.8348
			3420	32.8348
			3430	32.8348
			3440	32.8348
			3450	32.8348
			3460	32.8348
			3470	32.8348
			3480	32.8348
			3490	32.8348
			3500	32.8348
			3510	32.8348
			3520	32.8348
			3530	32.8348
			3540	32.8348
			3550	32.8348
			3560	32.8348
			3570	32.8348
			3580	32.8348
			3590	32.8348
			3600	32.8348
			3610	32.8348
			3620	32.8348
			3630	32.8348
			3640	32.8348
			3650	32.8348
			3660	32.8348
			3670	32.8348
			3680	32.8348
			3690	32.8348
			3700	32.8348
			3710	32.8348
			3720	32.8348
			3730	32.8348
			3740	32.8348
			3750	32.8348
			3760	32.8348
			3770	32.8348
			3780	32.8348
			3790	32.8348
			3800	32.8348
			3810	32.8348
			3820	32.8348
			3830	32.8348
			3840	32.8348
			3850	32.8348
			3860	32.8348
			3870	32.8348
			3880	32.8348
			3890	32.8348
			3900	32.8348
			3910	32.8348
			3920	32.8348
			3930	32.8348
			3940	32.8348
			3950	32.8348
			3960	32.8348
			3970	32.8348
			3980	32.8348
			3990	32.8348
			4000	32.8348
			4010	32.8348
			4020	32.8348
			4030	32.8348
			4040	32.8348
			4050	32.8348
			4060	32.8348
			4070	32.8348
			4080	32.8348
			4090	32.8348
			4100	32.8348
			4110	32.8348
			4120	32.8348
			4130	32.8348
			4140	32.8348
			4150	32.8348
			4160	32.8348
			4170	32.8348
			4180	32.8348
			4190	32.8348
			4200	32.8348
			4210	32.8348
			4220	32.8348
			4230	32.8348
			4240	32.8348
			4250	32.8348
			4260	32.8348
			4270	32.8348
			4280	32.8348
			4290	32.8348
			4300	32.8348
			4310	32.8348
			4320	32.8348
			4330	32.8348
			4340	32.8348
			4350	32.8348
			4360	32.8348
			4370	32.8348
			4380	32.8348
			4390	32.8348
			4400	32.8348
			4410	32.8348
			4420	32.8348
			4430	32.8348
			4440	32.8348
			4450	32.8348
			4460	32.8348
			4470	32.8348
			4480	32.8348
			4490	32.8348
			4500	32.8348
			4510	32.8348
			4520	32.8348
			4530	32.8348
			4540	32.8348
			4550	32.8348
			4560	32.8348
			4570	32.8348
			4580	32.8348
			4590	32.8348
			4600	32.8348
			4610	32.8348
			4620	32.8348
			4630	32.8348
			4640	32.8348
			4650	32.8348
			4660	32.8348
			4670	32.8348
			4680	32.8348
			4690	32.8348
			4700	32.8348
			4710	32.8348
			4720	32.8348
			4730	32.8348
			4740	32.8348
			4750	32.8348
			4760	32.8348
			4770	32.8348
			4780	32.8348
			4790	32.8348
			4800	32.8348
			4810	32.8348
			4820	32.8348
			4830	32.8348
			4840	32.8348
			4850	32.8348
			4860	32.8348
			4870	32.8348
			4880	32.8348
			4890	32.8348
			4900	32.8348
			4910	32.8348
			4920	32.8348
			4930	32.8348
			4940	32.8348
			4950	32.8348
			4960	32.8348
			4970	32.8348
			4980	32.8348
			4990	32.8348
			5000	32.8348
			5010	32.8348
			5020	32.8348
			5030	32.8348
			5040	32.8348
			5050	32.8348
			5060	32.8348
			5070	32.8348
			5080	32.8348
			5090	32.8348
			5100	32.8348
			5110	32.8348
			5120	32.8348
			5130	32.8348
			5140	32.8348
			5150	32.8348
			5160	32.8348
			5170	32.8348
			5180	32.8348
			5190	32.8348
			5200	32.8348
			5210	32.8348
			5220	32.8348
			5230	32.8348
			5240	32.8348
			5250	32.8348
			5260	32.8348
			5270	32.8348
			5280	32.8348
			5290	32.8348
			5300	32.8348
			5310	32.8348
			5320	32.8348
			5330	32.8348
			5340	32.8348
			5350	32.8348
			5360	32.8348
			5370	32.8348
			5380	32.8348
			5390	32.8348
			5400	32.8348
			5410	32.8348
			5420	32.8348
			5430	32.8348
			5440	32.8348
			5450	32.8348
			5460	32.8348
			5470	32.8348
			5480	32.8348
			5490	32.8348
			5500	32.8348
			5510	32.8348
			5520	32.8348
			5530	32.8348
			5540	32.8348
			5550	32.8348
			5560	32.8348
			5570	32.8348
			5580	32.8348
			5590	32.8348
			5600	32.8348
			5610	32.8348
			5620	32.8348
			5630	32.8348
			5640	32.8348
			5650	32.8348
			5660	32.8348
			5670	32.8348
			5680	32.8348
			5690	32.8348
			5700	32.8348
			5710	32.8348
			5720	32.8348
			5730	32.8348
			5740	32.8348
			5750	32.8348
			5760	32.8348
			5770	32.8348
			5780	32.8348
			5790	32.8348
			5800	32.8348
			5810	32.8348
			5820	32.8348
			5830	32.8348
			5840	32.8348
			5850	32.8348
			5860	32.8348
			5870	32.8348
			5880	32.8348
			5890	32.8348
			5900	32.8348
			5910	32.8348
			5920	32.8348
			5930	32.8348
			5940	32.8348
			5950	32.8348
			5960	32.8348
			5970	32.8348
			5980	32.8348
			5990	32.8348
			6000	32.8348
			6010	32.8348
			6020	32.8348
			6030	32.8348
			6040	32.8348
			6050	32.8348
			6060	32.8348
			6070	32.8348
			6080	32.8348
			6090	32.8348
			6100	32.8348
			6110	32.8348
			6120	32.8348
			6130	32.8348
			6140	32.8348
			6150	32.8348
			6160	32.8348
			6170	32.8348
			6180	32.8348
			6190	32.8348
			6200	32.8348
			6210	32.8348
			6220	32.8348
			6230	32.8348
			6240	32.8348
			6250	32.8348
			6260	32.8348
			6270	32.8348
			6280	32.8348
			6290	32.8348
			6300	32.8348
			6310	32.8348
			6320	32.8348
			6330	32.8348
			6340	32.8348
			6350	32.8348
			6360	32.8348
			6370	32.8348
			6380	32.8348
			6390	32.8348
			6400	32.8348
			6410	32.8348
			6420	32.8348
			6430	32.8348
			6440	32.8348
			6450	32.8348
			6460	32.8348
			6470	32.8348
			6480	32.8348
			6490	32.8348
			6500	32.8348
			6510	32.8348
			6520	32.8348
			6530	32.8348
			6540	32.8348
			6550	32.8348
			6560	32.8348
			6570	32.8348
			6580	32.8348
			6590	32.8348
			6600	32.8348
			6610	32.8348
			6620	32.8348
			6630	32.8348
			6640	32.8348
			6650	32.8348
			6660	32.8348
			6670	32.8348
			6680	32.8348
			6690	32.8348
			6700	32.8348
			6710	32.8348
			6720	32.8348
			6730	32.8348
			6740	32.8348
			6750	32.8348
			6760	32.8348
			6770	32.8348
			6780	32.8348
			6790	32.8348
			6800	32.8348
			6810	32.8348
			6820	32.8348
			6830	32.8348
			6840	32.8348
			6850	32.8348
			6860	32.8348
			6870	32.8348
			6880	32.8348
			6890	32.8348
			6900	32.8348
			6910	32.8348
			6920	32.8348
			6930	32.8348
			6940	32.8348
			6950	32.8348
			6960	32.8348
			6970	32.8348
			6980	32.8348
			6990	32.8348
			7000	32.8348
			7010	32.8348
			7020	32.8348
			7030	32.8348
			7040	32.8348
			7050	32.8348
			7060	32.8348
			7070	32.8348
			7080	32.8348
			7090	32.8348
			7100	32.8348
			7110	32.8348
			7120	32.8348
			7130	32.8348
			7140	32.8348
			7150	32.8348
			7160	32.8348
			7170	32.8348
			7180	32.8348
			7190	32.8348
			7200	32.8348
			7210	32.8348
			7220	32.8348
			7230	32.8348
			7240	32.8348
			7250	32.8348
			7260	32.8348
			7270	32.8348
			7280	32.8348
			7290	32.8348
			7300	32.8348
			7310	32.8348
			7320	32.8348
			7330	32.8348
			7340	32.8348
			7350	32.8348
			7360	32.8348
			7370	32.8348
			7380	32.8348
			7390	32.8348
			7400	32.8348
			7410	32.8348
			7420	32.8348
			7430	32.8348
			7440	32.8348
			7450	32.8348
			7460	32.8348
			7470	32.8348
			7480	32.8348
			7490	32.8348
			7500	32.8348
			7510	32.8348
			7520	32.8348
			7530	32.8348
			7540	32.8348
			7550	32.8348
			7560	32.8348
			7570	32.8348
			7580	32.8348
			7590	32.8348
			7600	32.8348
			7610	32.8348
			7620	32.8348
			7630	32.8348
			7640	32.8348
			7650	32.8348
			7660	32.8348
			7670	32.8348
			7680	32.8348
			7690	32.8348
			7700	32.8348
			7710	32.8348
			7720	32.8348
			7730	32.8348
			7740	32.8348
			7750	32.8348
			7760	32.8348
			7770	32.8348
			7780	32.8348
			7790	32.8348
			7800	32.8348
			7810	32.8348
			7820	32.8348
			7830	32.8348
			7840	32.8348
			7850	32.8348
			7860	32.8348
			7870	32.8348
			7880	32.8348
			7890	32.8348
			7900	32.8348
			7910	32.8348
			7920	32.8348
			7930	32.8348
			7940	32.8348
			7950	32.8348
			7960	32.8348
			7970	32.8348
			7980	32.8348
			7990	32.8348
			8000	32.8348
			8010	32.8348
			8020	32.8348
			8030	32.8348
			8040	32.8348
			8050	32.8348
			8060	32.8348
			8070	32.8348
			8080	32.8348
			8090	32.8348
			8100	32.8348
			8110	32.8348
			8120	32.8348
			8130	32.8348
			8140	32.8348
			8150	32.8348
			8160	32.8348
			8170	32.8348
			8180	32.8348
			8190	32.8348
			8200	32.8348
			8210	32.8348
			8220	32.8348
			8230	32.8348
			8240	32.8348
			8250	32.8348
			8260	32.8348
			8270	32.8348
			8280	32.8348
			8290	32.8348
			8300	32.8348
			8310	32.8348
			8320	32.8348
			8330	32.8348
			8340	32.8348
			8350	32.8348
			8360	32.8348
			8370	32.8348
			8380	32.8348
			8390	32.8348
			8400	32.8348
			8410	32.8348
			8420	32.8348
			8430	32.8348
			8440	32.8348
			8450	32.8348
			8460	32.8348
			8470	32.8348
			8480	32.8348
			8490	32.8348
			8500	32.8348
			8510	32.8348
			8520	32.8348
			8530	32.8348
			8540	32.8348
			8550	32.8348
			8560	32.8348
			8570	32.8348
			8580	32.8348
			8590	32.8348
			8600	32.8348
			8610	32.8348
			8620	32.8348
			8630	32.8348
			8640	32.8348
			8650	32.8348
			8660	32.8348
			8670	32.8348
			8680	32.8348
			8690	32.8348
			8700	32.8348
			8710	32.8348
			8720	32.8348
			8730	32.8348
			8740	32.8348
			8750	32.8348
			8760	32.8348
			8770	32.8348
			8780	32.8348
			8790	32.8348
			8800	32.8348
			8810	32.8348
			8820	32.8348
			8830	32.8348
			8840	32.8348
			8850	32.8348
			8860	32.8348
			8870	32.8348
			8880	32.8348
			8890	32.8348
			8900	32.8348
			8910	32.8348
			8920	32.8348
			8930	32.8348
			8940	32.8348
			8950	32.8348
			8960	32.8348
			8970	32.8348
			8980	32.8348
			8990	32.8348
			9000	32.8348
			9010	32.8348
			9020	32.8348
			9030	32.8348
			9040	32.8348
			9050	32.8348
			9060	32.8348
			9070	32.8348
			9080	32.8348
			9090	32.8348
			9100	32.8348
			9110	32.8348
			9120	32.8348
			9130	32.8348
			9140	32.8348
			9150	32.8348
			9160	32.8348
			9170	32.8348
			9180	32.8348
			9190	32.8348
			9200	32.8348
			9210	32.8348
			9220	32.8348
			9230	32.8348
			9240	32.8348
			9250	32.8348
			9260	32.8348
			9270	32.8348
			9280	32.8348
			9290	32.8348
			9300	32.8348
			9310	32.8348
			9320	32.8348
			9330	32.8348
			9340	32.8348
			9350	32.8348
			9360	32.8348
			9370	32.8348
			9380	32.8348
			9390	32.8348
			9400	32.8348
			9410	32.8348
			9420	32.8348
			9430	32.8348
			9440	32.8348
			9450	32.8348
			9460	32.8348
			9470	32.8348
			9480	32.8348
			9490	32.8348
			9500	32.8348
			9510	32.8348
			9520	32.8348
			9530	32.8348
			9540	32.8348
			9550	32.8348
			9560	32.8348
			9570	32.8348
			9580	32.8348
			9590	32.8348
			9600	32.8348
			9610	32.8348
			9620	32.8348
			9630	32.8348
			9640	32.8348
			9650	32.8348
			9660	32.8348
			9670	32.8348
			9680	32.8348
			9690	32.8348
			9700	32.8348
			9710	32.8348
			9720	32.8348
			9730	32.8348
			9740	32.8348
			9750	32.8348
			9760	32.8348
			9770	32.8348
			9780	32.8348
			9790	32.8348
			9800	32.8348
			9810	32.8348
			9820	32.8348
			9830	32.8348
			9840	32.8348
			9850	32.8348
			9860	32.8348
			9870	32.8348
			9880	32.8348
			9890	32.8348
			9900	32.8348
			9910	32.8348
			9920	32.8348
			9930	32.8348
			9940	32.8348
			9950	32.8348
			9960	32.8348
			9970	32.8348
			9980	32.8348
			9990	32.8348
			10000	32.8348

## Sheet: Suppl. Fig. 3
Supplementary Figure 3
	DI water		ATPS mixture
	Time (s)	Mass (mg)	Time (s)	Mass (mg)
	0	2	0	1.8
	30	1.9	1	1.8
	69	1.8	10	1.9
	112	1.9	17	2
	150	1.8	19	1.9
	187	1.7	28	1.8
	225	1.6	37	1.9
	263	1.5	40	2
	309	1.5	47	1.9
	342	1.4	55	1.8
	381	1.3	77	1.7
	418	1.3	87	1.8
	457	1.2	99	1.7
	495	1.2	134	1.6
	531	1.1	147	1.7
	568	1	155	1.6
	605	1	166	1.7
	643	1	178	1.6
	676	0.9	203	1.5
	713	0.9	217	1.6
	749	0.8	219	1.5
	787	0.8	246	1.6
	822	0.7	248	1.5
	858	0.7	268	1.4
	894	0.6	278	1.5
	930	0.6	285	1.4
	966	0.6	302	1.5
	1002	0.5	307	1.4
	1036	0.5	374	1.2
	1067	0.4	383	1.3
	1103	0.3	395	1.2
	1139	0.3	407	1.3
	1174	0.3	414	1.2
	1177	0.2	464	1.1
	1216	0.2	504	1
	1251	0.2	517	1.1
	1232	0	550	1
			553	0.9
			559	1
			564	0.9
			570	1
			601	0.9
			687	0.8
			741	0.7
			808	0.6
			887	0.5
			972	0.5
			984	0.4
			1118	0.4
			1123	0.3

## Sheet: Suppl. Fig. 4a
Supplementary Figure 4a
	ATPS droplet 1		ATPS droplet 2			Water droplet 1		Water droplet 2
	Time (s)	Contact angle (degree)	Time (s)	Contact angle (degree)		Time (s)	Contact angle (degree)	Time (s)	Contact angle (degree)
	0	39.5	23.4	39.4		0	47.9	29.7	45.4
	10	37.7	33.9	37.6		10	46.9	36.1	43.4
	20	36.3	43.2	36.2		20	45.4	42.4	43.2
	30	35	56.1	34.5		30	45	49.6	42.6
	40	34.1	62.3	33.4		40	43.3	54.8	41.6
	50	33.4	67.7	32.5		50	42.9	58	41.2
	60	32.8	73.1	32		60	41.5	61.4	41.6
	70	32.1	79.5	31.8		70	40.6	64.7	40.2
	80	30.3	85.5	29.9		80	39.3	68.1	40.3
	90	28.8	94.4	30.7		90	38.7	72.8	40.1
	100	27.4	101.5	27.9		100	38.2	76	40.5
	110	25.8	107	27.6		110	36.5	83.3	39.5
	120	26.1	115.1	26.2		120	35.3	86.3	38.4
	130	24.8	122.3	26		130	34.1	90.3	37.5
	140	23.3	127.8	25.9		140	32.8	93.9	38.2
	150	22.5	134	24.9		150	32.2	98.8	37.9
	160	21.2	139.7	20.5		160	31.4	102	37.3
	170	21.1	143.7	21.7		170	30.6	105.6	36.4
	180	20.2	149	21.3		180	29.4	111.5	36.6
	190	19.1	154.7	20.9		190	28	115.4	34.7
	200	19.4	157.4	20.1		200	27.5	118.9	35.7
			160	21.5				124.4	35.7
			165.5	19.5				129.2	34.3
			169.7	19.4				136.4	33.4
			175.1	17.3				139.2	32.8
			178.8	18.1				143.8	31.4
			184	16.7				146.4	31.4
			189.1	17.2				152.3	30.5
			194	15.7				156.5	30.2
			200.1	14.2				163.7	29.9
								166.1	29.1
								170.6	29.6
								174.3	28.6
								180.7	28.4
								183.6	28.2
								188.5	26.8
								192	26.8
								198.2	26.4

## Sheet: Suppl. Fig. 4b
Supplementary Figure 4b
	Time (s)	Height (mm）
	0	167.6
	10	162.6
	20	160
	30	157.5
	40	149.9
	50	144.8
	60	142.2
	70	134.6
	80	129.5
	90	129.5
	100	124.5
	110	114.3
	120	111.8
	130	106.7
	140	104.1
	150	96.5
	160	91.4
	170	91.4
	180	86.4
	190	78.7
	200	73.7
	210	73.7
	220	68.6
	230	66
	240	63.5
	250	58.4
	260	61
	270	55.9
	280	50.8
	290	50.8
	300	50.8
	310	48.3
	320	40.6
	330	40.6
	340	35.6
	350	30.5
	360	25.4

## Sheet: Suppl. Fig. 5
Supplementary Figure 5
	R_i/R_0	Evaporation rate (kg/s)
	0.01	5.40402e-14
	0.02	2.16174e-13
	0.03	4.86441e-13
	0.04	8.64908e-13
	0.05	1.35167e-12
	0.06	1.94684e-12
	0.07	2.65057e-12
	0.08	3.46302e-12
	0.09	4.38441e-12
	0.1	5.41496e-12
	0.11	6.55492e-12
	0.12	7.80458e-12
	0.13	9.16425e-12
	0.14	1.06343e-11
	0.15	1.2215e-11
	0.16	1.39069e-11
	0.17	1.57103e-11
	0.18	1.76258e-11
	0.19	1.96538e-11
	0.2	2.17948e-11
	0.21	2.40494e-11
	0.22	2.64181e-11
	0.23	2.89018e-11
	0.24	3.15009e-11
	0.25	3.42162e-11
	0.26	3.70484e-11
	0.27	3.99983e-11
	0.28	4.30667e-11
	0.29	4.62546e-11
	0.3	4.95627e-11
	0.31	5.29921e-11
	0.32	5.65436e-11
	0.33	6.02185e-11
	0.34	6.40177e-11
	0.35	6.79425e-11
	0.36	7.19939e-11
	0.37	7.61733e-11
	0.38	8.0482e-11
	0.39	8.49213e-11
	0.4	8.94928e-11
	0.41	9.41978e-11
	0.42	9.90379e-11
	0.43	1.04015e-10
	0.44	1.0913e-10
	0.45	1.14386e-10
	0.46	1.19784e-10
	0.47	1.25327e-10
	0.48	1.31016e-10
	0.49	1.36853e-10
	0.5	1.42841e-10
	0.51	1.48982e-10
	0.52	1.55279e-10
	0.53	1.61734e-10
	0.54	1.6835e-10
	0.55	1.75131e-10
	0.56	1.82079e-10
	0.57	1.89197e-10
	0.58	1.96489e-10
	0.59	2.03958e-10
	0.6	2.11609e-10
	0.61	2.19446e-10
	0.62	2.27472e-10
	0.63	2.35692e-10
	0.64	2.44112e-10
	0.65	2.52736e-10
	0.66	2.6157e-10
	0.67	2.70619e-10
	0.68	2.79891e-10
	0.69	2.89391e-10
	0.7	2.99127e-10
	0.71	3.09107e-10
	0.72	3.19339e-10
	0.73	3.29833e-10
	0.74	3.40597e-10
	0.75	3.51644e-10
	0.76	3.62983e-10
	0.77	3.74629e-10
	0.78	3.86595e-10
	0.79	3.98897e-10
	0.8	4.11552e-10
	0.81	4.24579e-10
	0.82	4.38e-10
	0.83	4.51838e-10
	0.84	4.66122e-10
	0.85	4.80882e-10
	0.86	4.96155e-10
	0.87	5.11983e-10
	0.88	5.28416e-10
	0.89	5.45513e-10
	0.9	5.63347e-10
	0.91	5.82007e-10
	0.92	6.01606e-10
	0.93	6.22289e-10
	0.94	6.44253e-10
	0.95	6.67774e-10
	0.96	6.93263e-10
	0.97	7.21389e-10
	0.98	7.53401e-10
	0.99	7.92333e-10
	1	8.62145e-10

## Sheet: Suppl. Fig. 6
Supplementary Figure 6
		Polymer concentration (wt%)	Surface tension (mN/m)	STD
		--	--	--
	Single-phase binary mixture	3	65.1	0.3
		7	64.64	0.4
		10	63.83	0.43
		13	63.56	0.29
		15	63.44	0.17
		--	--	--
	PEG-rich phase of binary mixture	21	61.92	0.08
		31	60.29	0.12
	Pure PEG solutions	30	59.76	0.25
		25	61.91	0.18
		40	58.47	0.15
		50	55.51	0.18
	DI water	0	72.2	0.43

## Sheet: Suppl. Fig. 7a
Supplementary Figure 7a
	t (s)	STD	R_s (mm)	STD				Insert
	19.9	4.3	0.014	0.003				t (s)	STD	R_s (mm)	STD
	34.8	3.1	0.021	0.002				107.3	3.3	0.023	0.008
	43.3	3.4	0.03	0.01				116.8	3.9	0.026	0.005
	53.9	1.9	0.032	0.007				126.5	2.8	0.03	0.007
	62.3	2.1	0.036	0.012				137.5	2.3	0.038	0.008
	72.2	2.5	0.048	0.017				146.9	2.7	0.044	0.008
	85.1	2.6	0.051	0.015				157.1	2.8	0.05	0.007
	95.1	1.6	0.068	0.021				166.7	2.6	0.053	0.006
	106	2.9	0.073	0.014				179.4	4.3	0.063	0.007
	120.8	6.7	0.09	0.034
	143.9	6.9	0.135	0.035
	164.3	3	0.151	0.03
	177.3	3.5	0.199	0.04
	193.5	4.5	0.23	0.081
	205.2	3.3	0.271	0.099
	219	4	0.371	0.067
	248	17.4	0.623	0.133
	311	22.5	0.791	0.147

[truncated: 6 more sheets: Suppl. Fig. 7b, Suppl. Fig. 14, Suppl. Fig. 15a, Suppl. Fig. 15b, Suppl. Fig. 17a-c, Suppl .Fig. 17d-f]
